# Supplementary material for: A Six-Month Observational Study of Nursing Workload in 14 Latvian Intensive Care Units Using the Nursing Activities Score
Source: Healthcare (Basel). 2026 Jan 5;14(1):134. doi: 10.3390/healthcare14010134 (PMC12786321; doi:10.3390/healthcare14010134)
Supplement: Supplementary file 1 [file healthcare-14-00134-s001.zip]

Archive with 1 entries (1 files):
- healthcare-4070723-supplementary.pdf
